# Supplementary material for: Impact of work-family balance results on employee work engagement within the organization: The case of Slovenia
Source: PLoS One. 2021 Jan 20;16(1):e0245078. doi: 10.1371/journal.pone.0245078 (PMC7816978; doi:10.1371/journal.pone.0245078)
Supplement: S1 Data — (XLSX) [file pone.0245078.s001.xlsx]

## Sheet: anketa225317-2019-09-13
Gender	Age	Completed education	Size of the company	Job position	Working hours/week	Complexity of work	Marital status	Children	Switched schedules ( hours, overtime hours, vacation ) to accommodate my family responsibilities	Listened to my problems.	Takes into account my efforts to combine work and family	Juggled tasks or duties to accommodate my family responsibilities.	Shared ideas or advice.	Did not held my family responsibilities against me.	Helped me to figure out how to solve a problem.	Was understanding.	Did not showed resentment of my needs as a working parent.	Helped me to switch schedules ( hours, overtime hours, vacation ) to accommodate my family responsibilities	Listened to my problems.	Takes into account my efforts to combine work and family	Juggled tasks or duties to accommodate my family responsibilities.	Shared ideas or advice.	Did not held my family responsibilities against me.	Helped me to figure out how to solve a problem.	Was understanding.	Did not showed resentment of my needs as a working parent.	Flexible working hours.	Flexible arrival / departure time.	Possibility of shortened working time (eg half-time).	Independence in the organization of replacements and on-call time.	Independence in the planning of annual leave.	Flexible working breaks (eg lunch time).	Children's bonus time (extra hours or extra leave for parents on the first day of the school, kindergarten introduction).	Possibility of working at a distance / from home.	Good communication with employees.	Research among employees regarding work-family balance.	A team for the work-family coordination, or an authorized person for issues related to work-family balance.	Informal socializing among employees.	Leadership supporting work-life balance measures and policies.	Leader is educated in the field of work-family balance.	Leadership support and promote the work.family balance.	Help to reintegrate into work after a long absence (for example, holiday leave).	Individual career development plans.	Annual interviews that include the topic of work-family balance.	Giving gifts to newborns or children at Christmas / New Year.	Leisure offer (the company organizes activities that can be used by employees or their family members).	Scholarships for employees' children.	Psychological counseling and help.	Various forms of daily care (for the children of their employees).
1	24	3	1	3	40	1	2	2	3	4	3	3	4	5	5	5	5	4	4	3	4	4	4	4	5	5	4	5	5	5	5	5	5	5	5	3	3	3	4	4	4	5	4	4	5	3	1	1	1
1	49	3	1	3	40	2	2	1	3	3	3	3	3	4	3	3	3	4	4	3	4	3	3	4	3	3	1	1	1	1	3	4	1	1	2	4	2	3	2	2	2	2	2	2	2	2	2	2	1
1	34	4	1	3	40	2	1	2	2	2	3	4	5	4	5	5	4	4	4	4	4	4	4	4	4	4	4	4	1	2	2	4	3	1	5	3	3	5	4	4	4	4	5	4	4	5	4	4	4
1	33	4	1	3	40	1	2	1	4	5	5	5	5	5	5	5	5	5	5	5	5	5	5	5	5	5	4	4	3	1	4	4	3	3	5	5	5	5	5	3	3	3	3	3	1	1	1	3	1
1	44	3	1	3	40	3	1	2	5	5	3	4	3	1	3	4	3	2	3	3	2	2	3	2	4	3	4	4	3	5	5	5	3	3	4	3	3	3	3	3	3	3	4	3	5	3	3	3	3
1	38	3	1	3	40	2	2	1	4	5	5	5	4	5	5	5	5	3	4	4	3	2	4	4	4	4	1	3	1	2	1	4	2		3	2	2	3	2	2	3	3	2	3	4	2	1	1	1
1	32	3	1	3	40	1	2	1	2	2	2	2	3	3	2	2	3	3	4	3	3	3	1	4	4	1	1	1	1	2	1	4	1	1	2	1	1	1	1	1	1	1	1	1	4	1	1	1	1
1	28	3	1	3	40	2	2	1	5	5	5	4	3	1	2	3	1	5	5	5	5	5	1	5	5	1	3	5	1	3	1	5	5	1	4	2	1	5	1	1	2	1	1	2	5	5	1	1	1
1	47	3	1	3	20	3	2	1	4	3	3	3	2	3	2	3	4	2	2	2	3	3	3	4	4	3	4	2	5	3	4	4	2	1	1	2	1	3	3	2	2	1	2	1	4	3	1	1	1
1	36	3	1	3	40	1	1	2	4	3	3	5	4	5	4	4	4	3	4	5	4	5	2	4	4	5	4	3	4	2	4	5	2	3	4	5	2	5	4	3	3	2	4	5	3	5	2	4	5
1	26	3	1	3	40	1	2	2	1	1	1	1	1	1	1	1	1	4	1	2	3	5	4	3	1	1	1	2	3	3	3	2	3	2	4	3	2	4	3	2	5	5	5	4	3	5	3	3	4
1	28	2	1	3	40	1	1	2	5	5	5	5	4	5	4	5	5	4	4	3	3	4	4	4	5	4	5	5	3	5	3	5	3	1	2	1	1	3	1	1	1	4	1	1	5	5	1	1	1
1	28	3	1	3	40	1	2	2	5	3	2	2	3	1	4	4	2	1	2	2	2	3	2	3	3	2	4	4	3	2	1	4	2	1	4	4	4	4	4	4	3	3	3	3	3	2	2	3	4
1	20	3	1	3	40	1	1	2	5	3	2	2	3	1	4	4	2	1	2	2	2	3	2	3	2	4	4	4	2	4	1	2	4	1	4	5	1	2	4	5	1	2	2	4	5	5	2	4	2
1	29	3	1	3	44	2	2	2	3	4	4	3	5	1	5	5	1	3	4	3	3	4	1	4	4	2	1	2	2	4	4	4	4	1	5	2	1	4	1	1	1	2	2	1	5	5	3	3	1
1	32	3	1	3	40	1	3	2	1	1	2	5	2	3	2	3	1	2	2	2	2	2	2	2	2	2	2	2	2	4	3	3	2	3	4	2	4	3	2	4	1	3	4	2	4	2	3	4	3
1	41	3	1	3	40	1	2	2	3	3	4	4	3	4	3	4	3	3	3	3	3	3	3	3	3	3	2	3	3	3	3	3	3	3	3	3	3	3	3	3	3	3	3	3	3	3	3	3	3
1	19	3	1	3	40	3	1	2	3	4	4	3	4	3	4	4	1	3	4	3	4	4	3	4	5	1	4	4	3	3	3	4	1	1	5	3	2	3	3	4	3	1	3	3	2	3	3	3	3
1	42	2	1	3	40	2	1	3	4	3	3	3	4	4	5	5	4	3	4	4	3	4	3	4	5	1	4	3	3	3	3	3	4	4	4	3	3	3	3	3	3	3	4	3	3	3	3	1	3
1	23	2	1	3	40	3	2	2	5	5	5	5	5	5	5	5	5	5	5	5	5	5	5	5	5	5	5	5	3	5	1	4	3	1	5	3	3	3	3	3	3	5	3	3	4	5	3	3	3
1	49	3	1	3	40	2	2	1	4	4	4	4	3	3	4	3	4	4	2	3	2	2	4	3	3	4	4	2	3	4	4	5	5	1	4	3	3	4	3	3	3	4	3	3	4	3	1	2	1
1	48	2	1	3	40	2	2	1	3	3	2	2	3	3	3	3	3	2	3	3	2	3	3	3	3	3	2	3	2	3	4	4	2	3	4	4	3	4	3	4	3	4	3	4	4	4	4	4	4
1	40	3	1	3	40	2	2	1	4	3	3	2	1	1	4	4	3	3	2	2	2	2	2	2	2	2	3	3	3	2	4	4	3	3	3	3	4	3	3	4	4	3	4	3	4	3	2	3	3
1	32	4	1	3	40	3	1	2	2	1	2	1	3	4	5	5	2	1	2	4	4	5	3	4	5	3	1	1	2	1	3	3	5	1	5	4	3	5	1	5	5	4	5	4	5	5	5	5	5
1	59	3	2	3	40	1	1	1	5	5	2	5	4	1	5	4	1	3	4	5	4	5	1	2	4	1	5	5	5	4	5	5	5	4	5	4	4	4	5	5	5	5	5	4	5	5	4	2	4
1	30	3	1	3	40	1	1	2	1	1	3	5	4	4	3	3	3	3	3	3	3	3	3	3	3	3	1	1	1	1	1	1	1	1	1	1	1	1	1	1	1	1	1	1	1	1	1	1	1
1	20	3	1	3	40	2	1	2	1	5	5	5	1	5	5	5	1	1	5	5	1	1	5	5	5	1	1	1	2	1	1	2	1	1	2	1	2	2	2	2	1	2	1	1	1	1	1	1	1
1	23	2	1	3	40	1	2	2	2	1	2	3	1	5	5	1	3	3	4	3	2	3	1	3	3	5	1	1	1	2	2	2	4	1	1	1	1	1	1	1	1	3	1	1	4	3	2	2	1
1	35	2	1	3	40	2	2	1	5	5	1	3	5	1	5	5	3	5	5	5	5	1	3	5	5	3	5	4	3	4	2	4	2	3	3	5	1	3	3	4	3	2	4	2	4	1	3	2	4
1	24	3	1	3	40	2	1	2	2	1	2	3	1	5	1	1	3	3	4	3	2	3	1	3	5	5	1	1	1	2	2	2	4	1	1	1	1	1	1	1	1	3	1	1	4	3	2	2	1
1	22	3	1	3	40	1	1	2	5	1	5	1	1	1	1	5	1	5	5	5	5	5	5	5	5	1	5	5	5	3	3	5	5	1	5	5	5	5	5	5	3	5	5	5	3	5	1	1	5
1	26	3	1	3	40	1	1	1	2	1	1	1	2	5	2	2	4	5	5	4	4	4	4	4	5	4	1	1	2	1	1	2	1	1	2	1	3	2	3	1	1	2	1	1	2	5	5	5	5
1	33	2	1	3	40	1	1	2	3	5	4	5	3	5	5	5	5	5	5	5	2	5	5	5	5	5	3	3	2	4	3	3	3	3	3	3	3	3	3	3	3	3	3	3	3	3	3	3	3
1	49	3	1	3	40	2	1	1	5	4	5	5	4	5	3	3	4	4	5	4	5	4	5	4	5	4	5	4	4	5	3	2	1	4	5	4	2	5	4	3	4	4	5	3	2	3	5	5	5
1	29	2	1	3	40	2	3	1	4	4	5	4	3	4	1	5	2	3	3	4	4	4	1	3	5	4	2	3	1	4	5	5	5	1	5	3	3	4	3	4	4	5	4	3	5	3	1	3	1
1	30	3	1	3	40	3	1	2	2	3	2	2	2	2	4	4	2	2	2	2	2	2	2	2	2	2	2	2	2	2	2	4	2	2	2	2	2	3	2	2	3	3	2	2	3	3	2	2	2
1	40	3	1	3	40	2	1	2	4	5	4	4	4	4	5	5	1	5	5	5	5	5	4	4	4	4	4	4	4	4	4	4	4	4	4	4	4	4	4	4	4	4	4	4	4	4	4	4	4
1	32	2	1	3	40	2	3	1	4	4	5	4	3	4	1	5	2	3	3	4	4	4	1	3	5	4	2	3	1	4	5	5	5	1	5	3	3	4	3	4	4	5	4	3	5	3	1	3	1
1	28	2	1	3	40	2	2	2	4	4	5	4	3	41	5	2	3	3	4	4	4	1	3	5	4	4	2	3	1	4	5	5	5	1	5	3	3	4	3	4	4	5	4	3	5	3	1	3	1
1	36	3	1	3	40	1	3	1	4	4	4	4	4	4	4	4	4	4	4	4	4	4	4	4	4	4	2	1	1	2	1	1	4	1	4	4	3	4	4	4	3	4	3	1	5	5	4	2	2
1	28	3	1	3	40	1	2	2	5	5	5	5	4	1	5	5	5	5	5	5	5	5	1	5	5	5	1	1	1	1	1	4	1	1	1	1	1	1	1	1	1	1	1	1	3	4	1	1	1
1	26	3	1	3	40	2	2	2	3	3	3	3	3	4	3	4	3	3	4	3	3	4	3	4	4	3	2	4	4	3	4	3	4	2	3	3	3	3	3	3	3	4	3	3	3	3	2	3	3
1	24	3	1	3	40	1	2	1	3	3	3	2	1	1	2	3	2	3	2	2	2	2	2	2	3	2	2	2	3	4	3	4	3	1	2	2	2	2	2	2	2	2	2	2	1	1	1	1	1
1	38	3	2	3	40	1	3	1	4	3	2	2	2	2	3	3	3	3	3	3	3	3	3	3	4	2	2	2	1	1	1	5	3	3	4	4	4	4	4	4	3	3	2	2	2	2	2	2	2
1	39	3	1	3	40	2	2	1	3	3	3	3	3	4	3	4	3	3	4	3	3	4	3	4	4	3	2	4	4	3	4	3	4	2	3	3	3	3	3	3	3	4	3	3	3	2	3	2	3
1	35	3	1	1	8	1	2	1	4	4	4	4	4	1	5	5	3	2	3	3	3	4	2	2	4	3	3	3	3	3	4	2	3	3	2	2	3	4	4	2	3	3	3	2	3	3	3	3	3
1	43	3	1	3	40	1	2	1	1	2	2	2	2	3	2	3	3	3	3	3	3	3	3	3	3	3	3	3	3	3	3	3	3	3	3	3	3	3	3	3	3	3	3	3	3	3	3	3	3
1	26	3	1	3	40	1	2	2	4	4	4	4	3	5	5	5	5	5	5	5	5	5	5	5	5	5	3	2	2	3	2	2	2	1	1	4	1	3	2	2	4	2	3	3	2	5	4	2	2
1	24	2	1	3	40	1	1	2	5	5	5	5	4	5	5	5	5	4	4	4	4	3	4	3	4	3	4	4	4	5	2	5	4	4	3	3	3	3	3	3	3	3	3	3	5	2	2	2	2
2	34	3	1	3	40	3	1	2	5	5	5	5	5	5	5	5	5	5	5	5	4	5	5	5	5	5	5	5	5	5	5	5	5	1	5	3	3	3	3	3	3	5	3	3	5	5	1	5	1
1	38	3	2	3	40	1	2	1	3	5	5	3	3	3	3	3	3	4	3	4	4	3	1	3	3	3	3	3	3	3	3	3	3	3	3	3	3	3	3	3	3	4	3	3	3	3	3	3	3
2	29	3	1	3	47	3	1	1	5	5	5	5	5	5	5	5	5	3	2	2	2	2	2	2	2	4	1	2	1	2	4	5	3	3	1	2	3	3	3	4	2	2	2	1	5	4	3	3	1
1	38	3	1	3	40	2	2	1	3	5	5	5	5	4	4	5	5	3	3	3	2	2	3	3	3	2	3	4	3	4	2	5	4	5	3	3	3	4	3	3	4	4	4	3	3	4	2	2	3
1	40	4	1	1	40	1	2	1	4	4	4	4	4	1	4	3	1	3	4	4	3	4	1	4	4	1	4	4	1	4	5	4	4	3	4	4	4	4	3	3	3	3	4	3	4	3	1	1	1
1	33	2	1	3	40	3	2	1	5	5	5	5	5	5	5	5	5	4	5	5	5	5	5	5	5	5	3	3	3	3	3	3	3	3	3	3	3	4	4	4	4	4	4	4	3	3	3	3	4
1	33	3	1	3	40	2	1	2	4	3	3	3	3	2	2	3	3	2	2	2	2	2	2	1	2	2	3	2	2	2	3	3	2	3	3	2	3	3	4	3	3	2	3	2	1	2	2	3	2
1	27	3	1	3	40	3	1	2	5	5	5	2	4	1	5	5	5	4	4	4	1	3	3	4	4	5	1	1	3	2	4	3	1	1	3	2	2	3	3	2	2	2	3	2	5	2	1	1	1
1	40	3	1	3	40	1	2	1	3	1	2	2	2	3	1	1	3	4	4	4	4	5	5	5	5	5	2	4	2	3	3	4	4	1	3	3	3	5	4	2	2	3	3	2	5	3	3	2	2
2	35	3	1	3	40	3	2	1	5	5	5	5	5	5	5	5	5	5	5	4	4	4	4	3	4	4	4	4	4	5	5	5	4	1	1	1	1	2	2	3	2	3	3	3	5	5	1	4	1
1	41	3	1	3	40	2	2	1	3	3	2	2	3	1	3	2	4	4	4	3	3	4	1	3	4	2	1	1	1	2	5	4	2	1	2	1	1	1	1	1	1	1	1	4	3	2	1	1	1
1	30	2	1	3	40	1	1	2	3	5	5	4	4	1	5	5	4	4	3	4	3	4	1	3	4	4	2	2	2	3	4	2	2	1	3	1	1	2	2	1	2	2	2	2	5	2	1	1	1
1	38	3	1	3	40	4	2	1	5	1	2	3	1	4	2	4	4	5	3	3	4	3	4	3	3	2	5	3	5	5	4	3	4	1	2	3	4	3	2	3	3	4	3	3	1	5	1	1	1
1	35	3	1	3	40	3	2	1	3	4	4	4	4	1	4	5	3	3	4	3	4	3	3	4	3	3	1	1	1	2	2	3	2	1	3	3	2	2	3	3	2	2	2	2	4	3	1	1	1
1	33	3	1	3	40	1	2	1	4	4	5	4	3	1	4	4	1	5	4	4	4	4	1	4	4	1	5	5	5	5	5	5	5	5	5	5	5	5	5	5	5	5	5	5	5	5	1	1	1
1	37	3	1	3	40	1	2	2	3	3	3	3	3	3	3	3	3	3	3	3	3	3	3	3	3	3	3	3	3	3	3	3	3	3	3	3	3	3	3	3	3	3	3	3	3	3	3	3	3
2	31	3	1	3	40	3	1	2	3	4	4	4	5	1	5	5	5	3	3	4	3	3	3	3	4	3	1	1	2	2	3	3	2	1	3	3	3	3	3	3	3	3	2	2	3	3	1	1	1
1	40	3	1	3	40	1	2	1	5	3	4	3	2	3	1	4	1	1	1	1	1	1	1	1	1	1	1	1	5	5	5	5	5	1	3	3	3	3	3	3	3	3	3	3	3	3	3	3	3
1	40	3	1	3	40	2	2	1	4	4	4	4	4	4	4	4	4	4	4	4	4	4	4	4	4	4	1	1	3	2	5	4	3	1	5	3	4	4	3	4	3	3	3	3	3	3	3	3	3
1	27	3	1	3	40	2	2	2	5	3	3	5	3	1	5	5	4	5	4	5	5	5	5	5	5	5	5	4	4	4	4	3	4	4	3	4	5	3	4	4	3	4	5	3	4	5	3	4	3
1	34	4	1	3	40	2	2	2	1	3	3	3	2	3	3	3	3	4	4	4	4	4	4	4	4	4	1	1	3	3	4	4	2	1	2	3	2	3	3	2	3	3	1	2	4	2	3	3	1
1	53	3	1	3	40	2	2	1	5	5	5	5	5	5	5	5	5	5	5	5	5	5	5	5	5	5	5	5	5	5	5	5	5	5	5	5	5	5	5	5	5	5	5	5	5	5	5	5	5
2	44	3	1	3	40	3	2	1	4	3	3	3	2	1	3	4	1	4	4	4	3	3	1	3	5	1	1	1	1	1	1	1	1	1	5	1	1	4	4	4	4	3	3	1	5	1	1	1	1
2	25	3	1	3	40	4	2	2	5	5	5	5	5	3	3	5	3	5	5	5	4	5	3	5	5	3	1	1	1	1	1	3	5	1	4	3	3	5	4	3	3	5	3	3	5	4	3	4	1
2	30	3	1	3	40	4	1	2	5	5	5	3	5	1	4	5	5	3	5	5	3	4	4	3	5	3	5	5	5	5	3	5	5	1	3	3	3	5	3	3	3	5	3	1	1	5	1	1	1
2	43	3	1	3	40	2	2	2	4	5	4	3	4	1	4	4	4	4	4	4	4	4	2	4	4	2	4	4	5	3	1	1	3	4	3	3	3	4	3	2	2	2	3	3	5	4	4	4	1
2	34	4	1	3	40	2	2	1	3	2	1	2	1	4	1	2	3	2	4	3	3	4	4	3	4	5	1	1	1	2	3	2	1	1	3	1	1	1	1	1	1	1	1	1	4	4	1	1	1
2	32	2	1	3	40	4	2	1	5	3	3	4	3	1	3	4	5	3	3	3	3	4	4	3	5	5	5	5	5	3	3	5	5	1	4	3	3	3	3	3	3	3	3	3	5	5	3	3	3
1	24	2	1	3	40	2	1	2	4	4	4	4	2	5	4	4	3	3	3	3	3	3	3	3	3	3	1	5	2	1	4	5	1	1	1	1	1	2	1	1	1	4	4	4	3	5	1	2	3
1	29	3	1	3	40	3	2	1	5	5	5	5	5	5	5	5	5	5	5	5	5	5	5	5	5	5	5	5	4	5	4	5	5	1	5	5	5	5	5	5	5	5	5	1	3	3	1	1	1
1	49	3	1	1	40	1	2	1	1	2	1	1	3	3	3	2	5	4	4	4	4	4	4	4	4	1	1	1	1	3	4	3	3	1	1	1	1	1	1	1	1	1	1	1	1	4	1	1	1
1	26	3	1	3	40	2	2	1	3	3	3	2	4	2	3	4	4	4	4	4	5	5	1	4	4	4	1	1	3	3	1	2	3	1	4	1	1	2	1	1	1	1	1	1	1	3	1	1	1
1	35	3	1	3	40	2	2	1	1	2	1	2	1	3	2	4	4	2	2	2	1	1	1	1	2	2	2	2	1	1	2	4	1	1	5	2	2	2	2	1	2	3	2	2	3	3	3	3	2
1	40	3	1	3	40	2	2	2	2	2	2	2	1	2	3	2	2	3	3	2	3	2	2	2	2	2	2	2	1	1	2	4	1	1	5	2	2	2	2	1	2	3	2	2	3	3	2	3	2
1	36	3	1	3	40	2	2	1	4	3	3	4	2	1	4	5	5	3	3	2	3	2	2	4	4	3	3	2	1	1	2	2	4	1	3	2	1	2	2	2	3	3	2	1	1	3	1	1	1
1	21	3	1	3	40	3	2	2	5	4	5	4	3	1	2	5	1	4	4	4	4	3	2	4	5	3	3	3	5	2	5	5	4	1	4	4	4	3	3	4	3	3	4	2	5	5	3	4	1
1	60	2	1	3	40	3	2	1	5	5	5	5	5	5	5	5	5	5	5	5	5	5	5	5	5	5	4	4	4	4	5	5	4	4	5	5	5	5	5	4	5	5	4	4	5	5	4	5	5
1	25	2	1	3	40	3	1	2	5	4	3	4	2	2	3	3	3	3	3	2	2	3	2	3	4	2	4	1	2	3	4	3	4	1	2	3	4	4	3	3	3	2	3	2	5	3	2	3	4
1	51	3	1	3	40	3	3	1	4	4	4	4	3	1	2	4	2	2	2	2	2	2	2	2	2	2	3	1	3	2	3	3	3	3	1	1	1	2	2	1	1	1	2	1	2	2	1	1	1
1	56	2	1	3	40	1	2	1	3	1	2	1	1	1	1	2	2	1	1	1	2	2	1	1	1	1	2	2	3	3	4	4	4	5	5	4	4	4	4	4	4	3	3	3	1	2	2	2	3
1	38	2	1	3	40	2	1	2	1	3	3	1	1	1	4	4	3	1	2	2	1	2	1	2	2	1	1	1	1	1	2	4	1	5	1	1	1	1	1	1	1	1	1	1	1	4	1	1	1
1	41	3	1	3	40	2	1	2	3	3	3	4	2	4	3	3	4	3	3	4	4	4	4	3	3	3	1	1	1	4	1	5	3	3	3	3	3	3	2	2	2	2	2	2	5	3	3	2	2
1	45	3	1	3	40	2	2	1	4	4	3	2	3	3	1	3	1	3	3	2	2	3	1	3	3	1	3	4	4	4	5	5	4	1	4	3	3	4	3	3	3	3	1	2	4	4	1	1	1
1	54	3	1	3	40	2	2	1	4	4	4	4	3	4	5	4	5	5	4	4	3	4	4	3	5	5	4	4	5	3	3	5	5	1	4	4	3	4	3	3	3	4	4	1	5	5	5	4	1
1	42	3	3	3	40	2	2	1	3	3	3	2	3	3	2	3	3	3	3	3	3	3	3	3	3	3	2	3	4	4	1	4	2	4	4	3	3	3	2	3	4	3	4	3	5	5	4	3	4
1	56	2	3	3	40	1	2	1	5	5	5	5	5	5	5	5	5	5	5	5	5	5	5	5	5	5	3	3	5	5	5	5	5	5	5	5	5	5	5	5	5	5	5	5	5	5	5	5	5
2	29	4	1	2	40	3	2	2	1	3	2	2	4	2	5	4	2	5	5	5	5	5	5	5	5	5	4	4	3	4	3	2	1	1	4	1	1	1	1	1	1	4	2	1	5	5	5	1	1
2	30	5	1	2	40	2	2	2	3	1	1	1	4	3	4	3	2	5	5	5	5	5	5	5	5	5	5	5	5	5	5	5	1	1	4	1	1	1	1	1	1	4	4	5	5	5	5	1	1
2	34	4	1	2	40	3	2	1	1	1	1	1	3	1	3	2	1	5	5	5	5	5	5	5	5	5	5	5	4	5	4	5	1	1	3	1	1	4	1	1	1	3	1	3	5	4	5	1	1
1	29	3	3	1	50	2	2	2	4	4	3	4	4	4	4	5	4	4	4	4	4	4	4	4	4	4	2	2	4	4	4	2	3	4	4	2	2	4	4	2	4	4	4	3	3	3	3	3	1
1	31	3	2	2	44	2	2	2	2	2	2	2	3	3	3	3	3	4	4	4	4	4	4	4	4	4	3	4	2	2	2	5	3	1	3	1	1	1	1	1	1	1	1	1	1	1	1	1	1
2	31	4	2	2	40	2	2	2	5	5	5	5	5	5	5	5	5	5	5	5	5	5	5	5	5	5	1	1	5	1	1	1	5	1	5	1	1	5	5	1	1	3	5	3	5	5	1	1	1
2	51	3	2	3	40	3	2	1	4	4	4	4	4	4	4	4	4	3	3	3	3	4	2	4	3	2	2	2	2	4	4	4	4	2	4	3	2	4	4	4	4	4	4	4	4	4	5	4	2
2	48	3	2	3	40	4	1	2	4	4	4	4	3	1	5	5	4	3	3	3	3	4	2	4	4	4	4	4	4	3	4	4	3	1	4	3	3	4	4	3	3	3	4	4	4	4	4	4	3
1	43	4	3	2	40	2	2	1	4	4	4	4	5	1	4	4	5	5	5	5	4	5	5	5	5	5	1	1	4	3	4	2	4	1	3	2	1	3	2	1	2	2	3	1	2	1	1	1	1
1	50	4	2	3	45	2	2	1	4	4	4	3	4	5	5	4	4	4	5	5	4	5	1	5	5	5	2	1	5	4	4	4	3	1	2	1	1	3	1	1	1	3	2	3	2	1	1	1	1
2	47	3	2	3	40	3	1	2	4	4	4	4	4	4	4	4	4	4	4	4	4	4	4	4	4	4	4	4	4	4	4	4	4	1	4	4	4	4	4	4	4	4	4	4	4	4	4	4	4
2	25	3	3	3	40	3	1	2	5	5	5	5	4	5	5	4	5	5	5	5	5	5	5	5	5	5	5	5	4	5	5	5	5	3	5	5	5	3	3	3	5	5	4	5	5	5	3	5	5
1	33	3	3	3	40	2	2	1	4	4	3	3	4	5	4	4	5	4	4	4	4	5	5	5	5	5	2	1	3	3	3	2	2	1	3	1	1	1	1	1	1	3	3	2	2	2	2	1	1
1	49	3	3	1	42	2	2	1	4	3	3	3	4	5	3	3	5	4	3	3	5	3	5	4	4	5	3	5	2	5	5	5	3	5	5	3	3	5	4	2	2	4	3	3	1	1	1	1	1
1	22	3	1	3	50	1	2	2	3	2	3	3	4	4	2	2	2	3	3	3	3	3	3	3	3	3	1	1	1	2	2	2	4	4	4	4	3	3	3	3	3	3	3	3	3	3	3	3	3
1	51	3	2	2	40	2	2	1	4	5	5	5	5	5	5	5	5	4	4	4	4	4	4	4	4	4	4	4	5	5	5	5	5	1	5	3	3	5	5	5	5	5	5	5	3	1	1	1	1
2	31	4	2	2	40	2	2	1	5	2	3	3	1	4	2	4	3	4	4	4	4	5	3	4	5	5	1	5	1	3	5	5	3	1	2	1	1	5	2	1	3	1	1	1	1	1	1	1	1
1	39	3	3	2	40	2	2	1	4	4	4	3	4	5	4	4	4	5	5	5	4	5	5	5	5	5	2	2	2	4	4	2	3	1	3	3	2	3	2	2	2	2	3	2	3	1	1	1	1
2	56	3	2	2	40	3	2	1	5	5	5	5	5	5	5	5	5	4	4	4	4	4	4	4	4	4	5	5	5	5	5	5	5	5	5	4	4	4	3	3	4	4	4	5	3	4	1	2	1
2	59	3	2	3	40	2	4	1	3	3	3	3	2	1	3	3	3	3	3	3	3	3	1	3	4	4	1	1	1	5	5	2	4	1	3	2	3	5	3	3	3	3	2	2	2	1	1	1	1
1	42	3	3	3	50	2	1	2	3	3	3	3	4	2	4	3	3	4	4	4	3	4	2	4	4	3	1	1	2	4	4	2	1	4	3	1	3	1	1	1	3	2	1	1	1	1	1	1	1
1	24	3	2	1	50	2	2	2	4	3	3	3	4	5	5	3	3	4	4	4	4	4	4	4	4	4	2	2	5	3	4	5	2	1	4	2	3	4	2	2	3	3	4	2	4	4	1	4	1
1	47	2	3	3	40	2	2	1	3	3	3	3	3	2	4	3	3	3	3	3	3	3	2	3	3	3	2	2	1	4	4	4	2	1	4	2	2	2	2	2	3	1	1	2	1	3	2	2	3
1	49	3	3	3	40	2	2	1	3	4	3	4	3	4	3	4	3	4	4	4	5	4	5	4	3	4	4	3	4	3	4	3	4	4	4	3	3	4	3	3	4	4	3	4	3	4	3	4	3
2	48	3	3	1	38	1	2	1	5	3	3	4	5	4	5	5	5	4	4	4	4	4	4	4	4	4	5	5	5	5	5	5	5	2	3	3	3	3	3	3	3	3	5	3	3	3	3	3	3
2	47	4	1	2	25	2	2	1	4	4	4	4	4	2	2	4	4	3	3	3	3	3	3	3	3	3	1	1	4	5	4	1	5	1	3	3	3	4	3	1	1	1	3	3	5	3	1	3	1
1	39	4	1	1	45	1	3	1	1	1	1	1	1	1	1	1	1	1	1	1	1	1	1	1	1	1	1	1	1	1	1	1	3	1	1	1	1	3	1	1	1	1	1	1	3	1	1	1	1
2	30	4	2	2	40	2	2	2	2	2	3	2	3	1	2	2	5	3	4	3	3	4	5	3	4	4	2	4	2	2	3	4	2	3	3	2	2	3	2	1	2	4	4	2	2	1	3	1	1
1	34	3	1	3	40	2	2	2	4	4	3	3	4	2	4	4	4	3	4	4	2	4	3	3	4	3	3	4	2	2	3	4	3	1	3	1	1	2	3	2	2	2	3	1	3	2	3	3	1
2	30	4	1	2	42	3	1	2	4	5	4	4	4	5	4	5	5	4	4	3	3	4	4	4	4	4	3	4	3	2	3	4	4	1	4	2	2	2	3	2	2	3	3	2	2	3	4	1	1
1	40	4	3	1	40	2	1	2	4	3	3	3	3	5	4	3	1	3	3	3	3	3	5	4	4	1	4	1	5	55	5	1	1	3	1	1	3	2	1	2	3	1	1	1	2	1	1	1	1
2	24	3	2	3	40	3	2	2	4	4	3	3	4	4	5	4	3	4	3	4	3	4	4	4	4	3	1	1	2	4	4	4	2	1	4	2	2	4	2	2	2	4	5	3	3	4	2	2	1
2	27	4	3	2	60	3	1	2	5	5	5	5	4	4	4	4	4	4	4	4	4	4	4	5	5	5	5	5	5	5	5	5	1	5	5	5	5	5	4	5	5	5	5	3	2	1	5	5	1
2	47	3	1	1	42	3	2	1	4	3	3	4	4	4	5	5	4	4	3	4	4	3	3	2	3	4	4	4	4	5	5	4	4	4	3	3	4	3	3	4	4	4	3	3	3	3	4	4	5
2	58	3	1	2	40	2	1	1	4	3	2	3	2	2	3	4	5	4	3	3	4	4	5	5	4	5	4	3	4	4	4	4	5	5	4	4	5	5	4	4	5	5	4	4	5	5	4	5	5
2	55	4	3	3	46	2	2	1	3	4	4	4	4	5	5	5	5	4	3	3	4	3	4	4	4	3	4	3	3	4	4	3	2	2	2	3	4	4	4	5	4	3	3	4	4	3	3	4	4
2	50	3	2	1	40	2	4	1	4	4	3	3	4	4	4	4	4	3	3	3	3	4	3	3	4	3	5	5	3	2	2	3	1	5	4	3	4	3	4	4	4	3	4	3	3	4	4	4	3
2	44	4	2	3	40	4	1	1	4	3	3	2	1	2	3	4	5	3	4	2	3	2	3	1	5	3	4	3	3	3	4	4	5	4	3	2	2	3	4	3	5	5	5	4	4	3	4	4	5
1	41	4	3	2	40	3	1	2	4	3	3	4	5	1	5	5	5	4	3	3	4	5	1	5	5	5	5	5	5	5	1	3	2	4	4	1	5	2	3	5	1	1	3	3	4	3	3	4	3
1	44	2	3	3	40	2	3	2	3	2	2	2	2	1	2	2	3	1	1	2	1	1	1	1	1	1	1	1	1	1	1	1	1	1	1	1	1	1	1	1	1	1	1	1	1	1	1	1	1
1	40	3	2	3	48	2	1	2	3	2	3	3	2	3	2	3	3	3	3	3	3	2	2	1	3	3	1	1	4	2	2	3	1	1	2	2	2	2	2	2	3	3	2	3	3	2	2	2	2
2	39	4	2	2	40	3	2	1	3	4	4	5	4	4	5	4	5	4	5	4	4	3	4	4	4	4	4	4	3	3	3	3	3	4	4	4	4	4	4	3	3	4	3	4	4	3	3	3	4
1	50	4	2	2	66	3	3	1	4	3	4	4	3	4	4	5	5	3	4	4	4	4	4	4	5	5	4	3	3	4	4	4	5	4	4	4	5	4	5	5	5	5	5	5	4	4	5	5	3
2	48	3	2	3	40	1	4	1	4	3	3	3	4	5	5	3	3	4	4	4	4	4	4	4	4	4	2	2	5	3	4	5	2	1	4	2	3	4	2	2	3	3	4	2	4	4	1	4	1
2	49	2	1	3	40	2	2	1	3	2	3	3	2	3	2	3	3	3	3	3	2	2	1	2	3	2	1	1	4	2	2	3	1	1	2	2	2	22	3	3	2	5	3	2	2	2	2	2	2
2	40	4	3	1	42	1	1	2	3	4	4	4	4	3	1	3	3	3	1	1	1	1	1	1	1	1	1	1	4	2	2	3	1	1	2	2	2	2	2	2	2	2	2	3	3	2	5	2	2
1	42	2	1	3	40	3	2	1	3	2	3	2	3	2	3	3	3	3	3	3	2	2	2	2	3	2	1	1	4	2	2	3	1	1	2	2	2	2	2	2	3	3	2	5	2	2	2	2	2
2	42	2	1	3	40	3	2	1	3	2	3	3	2	3	2	3	3	3	3	3	2	1	2	2	2	2	1	1	2	2	3	3	3	3	3	1	3	2	2	3	2	2	3	3	3	3	2	2	2
2	42	5	2	2	40	4	2	1	4	4	3	2	4	5	4	4	3	4	3	4	3	3	3	3	4	5	5	4	4	4	4	3	3	3	3	4	4	3	4	4	4	5	4	4	4	4	4	3	4
2	44	5	2	2	40	2	2	1	4	3	4	3	3	3	4	4	3	3	3	3	4	4	4	4	3	4	3	4	3	3	4	4	4	4	3	3	3	3	3	4	3	4	5	5	4	4	3	2	1
2	57	3	3	2	40	2	2	1	5	5	5	5	5	5	5	5	5	5	5	5	5	5	5	5	5	5	5	5	4	4	4	4	4	4	4	4	4	4	4	4	4	4	4	4	4	4	4	4	4
2	51	4	1	2	42	3	4	1	3	1	3	3	2	3	2	3	3	3	3	3	2	2	1	2	3	2	1	1	4	2	2	3	1	1	2	2	2	2	2	2	2	3	3	3	3	2	2	2	2
2	49	3	1	2	42	3	4	1	3	2	3	3	2	3	2	3	3	3	3	3	2	2	1	2	3	2	1	1	4	2	2	3	1	1	2	2	2	2	2	2	3	3	3	2	2	3	2	2	2
2	46	3	2	2	40	3	3	1	3	4	4	3	5	5	4	5	5	3	4	3	3	4	5	3	4	5	4	3	4	4	4	5	3	1	4	1	1	4	2	1	3	3	3	2	2	3	3	1	2
1	52	4	1	1	40	1	3	1	4	4	4	3	5	5	3	5	5	4	4	3	3	5	5	2	4	5	5	5	4	4	3	5	4	5	5	2	1	3	4	1	4	2	4	2	3	3	4	1	2
2	31	3	2	3	40	3	2	1	3	3	3	2	2	3	2	3	3	4	4	4	3	4	3	4	4	4	2	1	4	3	2	2	4	1	3	1	1	1	3	1	2	3	1	1	1	1	1	1	1
2	59	4	1	1	40	1	1	1	3	4	3	2	5	4	5	4	4	3	4	3	3	5	4	4	4	4	5	5	5	3	3	4	5	4	4	2	4	4	3	1	3	4	3	3	5	5	5	3	1
2	56	3	1	2	40	3	4	1	3	2	3	3	2	3	2	3	3	3	3	3	2	2	1	2	3	2	1	1	4	2	2	3	1	1	2	2	2	2	2	2	2	3	3	2	5	2	2	2	2
1	55	4	1	2	40	3	2	1	5	5	5	4	5	5	5	5	4	4	5	4	4	3	5	2	4	4	1	1	1	4	5	1	5	1	5	3	1	5	3	1	3	3	1	3	5	5	3	1	3
2	41	3	2	2	42	2	1	2	2	3	3	4	3	4	4	3	3	1	1	1	1	1	1	1	1	1	3	3	3	4	3	3	2	2	3	2	3	3	3	2	3	3	3	2	3	2	3	3	3
2	36	2	1	3	44	3	2	1	2	3	3	4	4	4	4	4	3	2	3	4	3	3	1	3	4	3	3	2	3	2	3	3	3	3	2	2	2	2	3	3	3	3	2	2	2	3	3	3	3
2	36	2	1	3	42	3	1	2	2	2	3	2	3	2	3	3	4	2	3	2	2	1	2	3	3	2	2	3	1	2	3	4	5	2	¸1	1	2	1	2	2	2	2	1	3	3	2	3	3	2
2	56	3	1	1	44	3	2	1	4	3	4	2	3	2	3	4	3	2	2	1	3	1	2	2	2	3	3	3	3	2	3	2	3	2	4	3	3	2	3	2	3	3	3	4	5	4	2	3	2
2	25	4	1	2	40	3	2	2	4	5	5	4	5	5	5	5	5	4	5	5	4	5	5	5	5	5	5	5	5	5	5	5	5	1	5	2	1	5	5	3	5	5	4	5	5	5	1	1	1
1	37	3	2	2	40	3	2	1	4	4	4	4	3	1	5	4	1	5	4	4	4	5	1	5	5	1	4	4	4	5	4	5	1	1	4	1	1	4	3	1	3	1	1	1	5	1	1	1	1
2	38	3	3	2	40	2	2	1	5	5	5	5	3	5	3	4	5	5	5	5	4	4	5	5	5	5	5	5	5	5	5	5	5	5	5	1	1	5	5	3	5	2	2	4	1	1	1	1	1
2	58	3	1	3	40	1	2	1	4	3	3	2	2	3	3	3	3	2	3	3	3	4	3	4	3	3	1	1	3	5	4	1	1	1	3	1	1	1	1	1	1	1	3	1	2	4	1	4	1
2	26	4	1	2	40	2	2	1	4	4	4	4	2	5	4	4	4	4	4	4	4	4	4	4	4	4	4	4	4	4	4	4	4	1	1	1	1	1	1	1	1	1	1	1	4	1	1	1	1
2	29	4	1	2	40	3	2	1	3	3	3	3	4	1	4	3	1	3	3	3	3	4	1	5	4	1	5	5	5	5	5	5	4	1	4	1	1	3	2	2	3	3	1	2	3	1	1	1	1
2	28	5	1	2	40	3	2	1	5	4	4	4	4	5	5	5	5	4	4	4	4	4	4	4	4	4	5	5	5	5	4	5	5	2	4	3	3	4	4	2	4	4	2	2	4	2	1	2	1
2	28	4	2	2	40	2	3	1	3	2	2	2	2	2	2	2	2	3	2	2	2	2	2	2	2	2	4	4	4	4	4	4	4	4	4	4	4	4	4	4	4	4	4	4	4	4	4	4	4
2	48	3	1	2	40	3	2	1	5	4	4	4	4	2	4	4	4	5	5	4	4	4	4	4	4	4	4	4	4	4	4	4	4	1	2	1	1	3	2	1	1	2	1	3	3	1	1	1	1
1	27	4	2	1	40	2	2	1	4	3	2	3	2	3	4	4	1	4	3	3	2	5	3	3	4	3	4	4	2	4	5	5	4	5	3	2	2	4	2	3	2	4	4	4	2	2	4	1	1
2	55	3	2	2	40	3	2	1	5	5	5	4	1	1	3	4	1	3	4	4	3	3	2	4	4	4	5	5	1	5	5	5	1	1	2	4	1	5	4	1	2	1	1	1	1	1	1	1	1
2	35	4	2	1	40	1	2	1	4	4	5	5	5	5	5	5	5	3	4	4	4	5	5	5	5	5	5	5	5	4	5	5	5	5	5	2	2	5	5	1	5	5	5	5	4	1	4	1	1
2	30	5	2	1	45	1	2	1	4	4	3	2	5	5	4	4	5	5	4	4	4	4	4	4	4	4	3	4	3	5	5	4	5	3	4	3	3	4	4	3	4	4	3	4	2	1	4	2	1
1	55	3	2	1	50	2	2	1	2	2	3	2	4	1	2	3	1	3	3	3	3	3	1	2	3	2	3	3	2	1	2	2	2	2	3	2	1	3	2	2	3	4	4	4	5	5	5	3	3
2	32	5	2	1	40	3	2	1	4	5	5	5	5	5	5	5	5	5	5	5	5	5	5	5	5	5	4	4	3	5	5	5	3	2	5	5	5	5	5	5	5	4	4	5	3	5	2	5	2
2	51	4	1	2	30	3	2	1	4	4	4	4	4	4	4	4	4	4	4	4	4	4	4	4	4	4	4	4	4	5	5	5	5	1	3	3	3	1	4	4	4	3	1	2	5	4	1	1	1
1	24	4	3	3	40	3	2	2	4	3	3	3	2	4	3	3	3	4	4	4	3	3	5	4	4	4	3	3	1	3	5	5	1	1	3	3	3	4	3	2	3	2	2	3	4	4	1	3	1
2	25	4	2	2	40	2	1	2	3	4	4	3	4	4	4	4	4	5	5	5	4	5	5	5	5	5	1	4	5	3	1	1	5	1	4	1	1	5	2	1	2	1	4	2	1	1	1	3	1
1	24	3	2	3	40	2	2	1	2	2	3	3	2	4	2	3	4	4	4	4	3	4	5	4	4	4	1	1	1	1	3	1	4	1	4	2	3	2	3	3	3	4	2	2	3	3	2	2	1
2	56	3	3	2	40	4	2	1	3	3	3	3	3	2	3	3	3	3	3	4	3	3	3	3	3	2	4	4	4	4	3	5	5	1	2	5	3	2	3	3	3	3	3	4	3	3	2	2	2
1	62	3	3	1	40	2	2	1	3	2	3	3	1	1	4	4	4	3	1	1	1	4	1	1	5	1	5	5	5	1	5	5	1	1	5	1	1	1	1	1	5	5	1	1	1	1	1	1	1
2	56	3	1	3	40	2	2	1	2	3	2	1	2	4	3	3	2	2	3	2	2	2	4	3	3	2	3	2	1	4	4	4	3	1	2	3	2	3	3	3	3	3	3	3	3	3	1	1	1
2	44	3	2	2	40	3	1	2	2	3	2	2	2	4	4	4	4	3	3	3	4	4	4	3	5	5	5	5	5	5	4	4	5	3	3	3	3	2	2	3	4	4	4	3	4	3	4	3	3
2	50	3	3	3	60	3	1	1	5	4	4	4	4	3	3	4	4	4	4	4	4	3	4	4	4	4	4	4	1	4	5	5	4	1	4	4	4	4	4	4	4	4	4	4	4	5	2	2	1
1	45	3	3	1	40	2	2	1	5	5	5	5	4	5	5	5	5	5	5	5	4	4	5	4	4	5	5	5	5	5	5	5	5	5	5	5	3	5	5	3	3	5	5	3	5	3	3	5	3
1	48	3	3	3	45	2	2	1	4	4	4	4	4	1	4	4	4	4	4	4	4	4	1	4	4	4	4	4	1	3	5	5	5	1	5	3	3	5	4	3	4	4	2	4	4	4	1	1	1
2	43	2	2	3	40	3	2	1	2	3	2	2	1	3	1	2	3	3	3	3	2	3	3	3	3	2	2	2	1	2	2	2	1	1	2	2	2	2	2	2	2	2	2	2	1	2	1	1	1
2	48	3	2	2	43	2	2	1	5	4	4	2	2	3	2	3	3	4	4	4	2	3	4	4	4	4	5	5	5	1	5	1	1	1	3	1	1	5	1	1	1	5	3	3	5	5	1	1	1
1	50	3	3	3	45	2	2	1	4	4	5	4	3	1	5	5	4	4	4	4	4	4	1	4	4	1	5	2	2	3	4	4	5	1	2	1	1	2	1	1	1	1	2	1	1	1	1	1	1
2	56	4	1	2	40	1	2	1	3	4	4	4	4	5	4	4	4	4	4	4	4	4	4	4	4	4	1	1	4	4	4	4	3	1	3	3	3	3	3	4	3	3	3	3	3	3	1	1	1
2	52	3	1	2	47	2	2	1	4	4	4	4	4	4	4	4	4	3	3	3	3	3	3	3	3	3	3	4	4	4	2	4	3	3	4	5	2	1	4	4	4	4	4	4	4	4	4	4	4
1	54	3	2	3	40	1	2	1	4	3	3	3	2	1	3	3	4	4	4	4	4	4	4	5	5	5	1	1	4	3	5	5	3	1	4	3	3	5	2	2	3	4	2	3	1	5	1	1	1
2	51	4	2	2	40	3	2	1	5	4	4	4	2	2	3	4	3	4	4	4	4	2	2	2	3	4	5	4	4	4	4	1	1	2	2	1	1	1	1	1	1	1	4	1	2	1	1	1	1
2	43	3	3	3	40	3	2	1	2	3	3	1	1	1	4	2	3	3	3	3	3	3	3	3	3	1	3	2	4	3	3	2	4	2	4	2	3	2	3	4	2	3	3	3	3	4	4	3	3
2	40	3	2	3	40	4	2	1	4	3	3	3	3	3	3	3	3	1	3	3	2	3	3	3	4	3	3	3	4	3	4	4	4	3	3	3	3	2	2	3	3	3	3	3	3	1	3	1	1
2	37	3	2	3	40	2	2	1	5	3	4	4	3	4	5	4	5	3	4	3	1	3	1	3	3	2	3	2	2	1	2	3	1	1	1	1	1	1	1	1	1	1	1	1	1	1	1	1	1
2	43	3	2	3	40	1	2	1	3	4	3	3	4	1	5	5	1	4	4	4	4	5	1	5	5	1	4	4	5	5	3	5	3	3	3	4	4	4	3	3	3	5	4	3	5	5	5	5	5
2	30	6	2	2	50	1	4	1	2	3	3	3	4	5	1	1	3	4	5	5	4	5	5	4	5	5	3	4	3	1	1	3	2	3	5	4	2	4	3	4	2	4	3	1	3	2	1	5	4
2	54	3	1	3	40	2	2	1	2	2	3	2	2	3	3	3	3	4	4	3	3	3	3	3	3	3	1	2	2	1	1	2	5	1	2	1	1	3	3	1	1	1	1	1	5	4	1	1	1
1	22	4	3	3	20	4	2	2	5	5	5	5	5	5	4	5	5	4	4	4	4	5	5	4	4	5	5	4	5	5	5	4	5	2	5	4	3	3	4	3	5	4	5	4	3	2	1	1	1
1	35	4	2	2	40	2	2	1	4	5	5	4	2	5	4	4	2	5	4	4	4	4	2	4	4	2	5	5	5	5	5	5	5	1	5	1	1	5	4	1	5	5	5	5	5	5	4	5	1
2	55	4	3	2	40	1	2	1	2	2	2	2	3	3	3	2	2	2	2	3	2	3	3	3	3	3	2	2	4	4	4	4	4	4	4	4	3	3	3	4	4	4	4	4	5	5	5	5	5
1	45	4	3	1	40	2	2	1	3	3	3	3	3	3	3	3	3	4	4	4	4	4	4	3	3	3	3	3	3	3	5	5	3	3	2	3	3	3	4	3	4	3	3	3	3	3	3	3	3
2	41	4	3	3	40	3	2	1	5	5	5	3	4	1	4	4	1	4	5	5	3	3	1	4	4	1	3	3	4	5	5	4	2	3	3	1	1	2	3	1	1	2	1	1	1	1	1	1	1
1	41	4	1	3	50	3	2	1	3	3	3	4	4	5	4	3	5	3	4	4	3	4	4	4	4	5	1	1	4	2	4	3	4	1	4	3	1	3	3	3	3	2	4	2	5	1	1	1	1
2	28	4	3	3	40	2	2	1	4	3	3	3	4	3	4	4	5	5	5	3	3	4	3	2	3	4	5	5	1	4	5	2	5	4	4	1	1	4	2	1	3	1	1	1	1	2	1	1	1
1	43	4	3	1	40	3	2	1	4	5	5	5	4	5	5	5	5	5	5	4	4	4	4	5	5	5	5	4	3	4	5	4	4	1	5	1	5	1	5	5	5	2	5	4	5	4	3	3	3
2	30	4	2	2	40	3	2	1	4	3	2	3	2	3	3	3	2	4	5	5	4	5	5	5	5	5	3	4	3	4	2	3	1	1	4	1	1	2	1	1	2	4	4	3	2	1	1	1	1
1	33	3	3	3	40	3	2	1	4	4	4	3	5	1	5	5	5	2	1	2	1	1	1	2	3	4	1	1	1	1	4	1	1	1	3	1	1	1	1	1	1	3	3	1	1	1	1	1	1
1	37	5	3	2	60	2	2	1	4	3	4	2	4	4	4	4	4	3	3	3	2	3	4	3	3	3	1	1	1	2	1	1	1	1	5	1	1	3	5	3	3	1	2	2	5	1	1	2	1
2	59	3	3	3	40	3	2	1	5	4	4	4	4	2	4	3	3	4	4	3	3	3	3	4	3	3	2	4	4	3	3	4	5	4	4	4	3	4	3	4	4	3	2	3	2	3	5	5	3
2	40	2	3	3	40	3	2	1	4	4	5	4	4	3	4	5	4	5	5	5	5	4	5	4	5	5	4	4	1	4	5	5	5	1	5	4	3	5	4	1	3	4	4	3	4	1	1	1	1
1	23	5	1	2	35	2	1	2	4	4	4	5	5	5	5	5	5	3	2	1	1	2	2	3	4	4	5	4	4	5	4	5	1	1	5	3	3	4	1	1	3	2	2	1	5	2	1	5	4
2	32	5	2	1	40	2	2	1	4	3	4	4	4	4	4	4	4	4	4	4	4	4	4	4	4	4	5	2	4	3	4	4	4	2	4	4	4	4	4	2	4	4	4	4	5	5	5	5	4
2	29	4	3	2	40	3	2	1	2	1	2	2	1	4	1	5	3	3	4	3	3	4	4	5	5	5	1	1	5	1	1	1	4	1	2	3	1	2	3	1	1	2	2	1	1	2	1	1	1
1	29	4	1	2	40	1	2	1	5	5	5	5	5	5	5	5	5	5	5	5	5	5	5	5	5	5	4	4	4	4	3	4	5	2	5	5	4	4	5	5	5	4	4	5	5	5	4	3	1
2	54	4	2	2	40	2	2	1	3	3	3	3	4	1	3	3	3	4	4	4	3	4	1	4	4	1	4	4	4	5	4	5	5	3	5	5	1	3	3	3	3	5	5	5	5	1	1	1	1
1	55	3	1	3	40	2	2	1	4	4	4	4	4	4	4	4	4	4	4	4	4	4	4	4	4	4	4	4	3	4	4	3	3	1	4	3	2	3	3	3	3	4	2	2	3	3	2	3	2
2	27	4	2	1	40	2	2	1	3	5	4	3	5	5	5	5	5	4	5	4	4	5	5	5	5	5	2	2	1	4	4	4	4	1	5	3	3	5	4	3	4	4	4	1	4	5	1	1	1
2	32	3	1	3	40	1	1	1	4	3	3	3	2	3	3	4	4	4	4	3	4	4	4	4	4	4	3	5	5	4	5	1	5	1	2	3	3	5	3	3	3	4	2	3	5	4	1	1	1
1	59	4	1	2	40	1	2	1	3	3	2	1	3	1	3	3	2	4	4	3	2	4	1	3	4	2	4	5	1	2	5	3	5	1	3	3	1	4	2	1	1	2	1	1	4	5	1	1	1
2	31	3	1	2	40	3	2	2	5	3	4	4	3	1	4	4	4	4	5	5	4	5	1	5	5	1	5	5	5	5	5	5	4	1	3	1	1	1	1	1	2	3	1	1	5	4	4	3	1
2	54	3	2	2	40	2	2	1	5	5	4	5	3	1	5	5	5	5	5	5	4	5	5	5	5	5	4	5	4	5	4	4	3	3	1	1	1	1	1	1	1	1	1	1	1	1	1	3	1
1	38	4	3	1	50	1	1	2	3	3	3	3	3	3	3	3	3	4	4	4	4	4	4	4	5	4	5	4	4	5	5	5	5	3	4	3	3	4	4	3	4	4	4	4	4	3	2	2	1
2	39	3	1	2	37	2	2	2	5	5	5	5	4	1	4	4	5	5	5	5	5	5	1	5	5	1	5	5	5	5	5	5	3	1	3	1	1	1	3	1	3	4	2	1	4	4	5	3	1
1	37	3	1	1	50	1	2	1	4	4	4	4	3	4	4	4	4	4	4	4	4	3	4	4	4	4	3	5	4	4	4	4	4	2	4	4	4	4	4	4	4	4	4	4	5	5	4	4	2
1	51	5	1	2	40	2	2	1	5	5	5	5	5	5	5	5	5	5	5	5	5	5	5	5	5	5	4	5	4	4	5	5	5	5	5	3	4	5	5	4	5	5	4	5	5	3	3	3	1
2	40	4	2	1	40	1	2	1	5	5	5	5	5	5	5	5	5	5	5	5	5	5	5	5	5	5	5	5	5	5	5	5	1	5	5	1	1	5	5	1	5	5	3	3	5	4	1	3	1
2	52	4	2	2	40	2	2	1	4	3	3	4	2	2	1	3	3	3	3	2	3	3	2	2	3	2	4	5	3	2	4	3	2	3	3	3	3	4	4	4	3	3	2	3	4	4	5	3	4
1	34	4	1	1	45	1	2	1	5	4	4	1	4	1	5	4	1	5	5	5	4	4	1	4	4	1	5	5	5	5	5	5	5	5	4	5	5	5	5	5	5	5	5	4	5	5	1	1	1
1	23	3	3	1	40	1	2	2	3	5	1	1	5	3	5	5	5	4	4	4	5	5	5	5	5	5	5	5	2	5	5	5	5	1	5	1	1	5	1	1	5	5	5	1	5	3	1	1	1
1	35	5	3	1	40	2	2	1	3	2	3	1	1	3	2	3	2	4	4	4	3	2	1	2	4	5	5	5	5	5	5	5	2	5	4	3	2	3	4	1	2	3	4	4	5	1	1	4	1
1	34	5	3	1	40	3	1	1	4	3	4	4	3	4	4	4	5	4	4	4	3	4	4	5	5	5	5	5	5	5	5	5	5	5	5	5	5	5	5	5	5	5	5	5	5	5	5	5	1
2	35	5	2	1	40	1	2	1	4	4	4	4	2	1	4	3	1	4	4	4	4	4	1	4	4	1	3	1	3	4	5	5	5	1	5	2	2	3	5	5	5	5	1	5	5	1	1	5	1
2	45	3	2	2	40	3	2	1	3	2	2	2	1	3	2	3	4	3	3	3	3	5	4	3	4	4	1	1	3	1	1	1	1	1	3	1	1	3	2	1	1	1	1	1	1	1	1	1	1
2	51	4	1	1	40	1	1	1	4	4	4	4	4	4	4	4	4	4	4	4	4	4	4	4	4	4	5	5	5	5	5	5	1	1	5	3	3	3	3	3	3	4	3	4	3	1	1	1	1
2	29	4	1	3	50	2	1	2	4	2	3	3	3	4	1	4	4	4	4	5	3	4	5	4	4	5	1	1	5	1	2	5	5	1	3	3	3	5	3	3	3	4	1	3	5	5	5	3	5
1	53	2	1	3	40	2	2	1	3	3	3	2	2	3	2	2	2	3	4	4	4	3	3	3	3	3	1	1	1	1	2	1	3	3	3	3	3	3	3	3	3	3	3	3	3	3	3	3	3
2	50	3	1	2	40	2	2	1	4	4	4	4	3	1	5	5	5	4	3	4	3	4	1	5	4	5	5	5	5	5	5	5	5	1	3	5	3	5	3	4	4	2	3	5	5	3	3	5	1
2	40	4	3	1	40	2	2	1	4	4	3	3	3	1	3	3	1	3	3	3	3	3	1	3	3	1	1	1	2	2	3	3	4	2	1	2	2	2	3	1	1	2	2	2	1	1	1	1	1
2	38	3	1	3	40	2	2	1	1	2	2	1	2	1	4	4	4	2	2	2	2	4	4	4	4	4	1	1	2	1	1	1	1	1	4	1	1	4	1	1	1	1	1	2	1	4	1	1	1
2	59	3	1	3	40	3	4	1	2	2	3	3	3	1	2	3	1	3	3	3	3	2	1	2	3	1	1	2	5	2	2	2	2	2	2	2	2	2	1	1	1	1	1	1	1	1	1	1	1
2	58	2	1	3	50	3	1	1	3	4	3	2	2	2	3	3	2	3	5	4	4	4	1	4	4	4	2	2	3	2	4	4	3	3	4	4	4	4	4	1	1	2	2	2	5	5	5	5	5
2	52	2	1	3	52	2	2	1	3	3	3	3	3	2	2	3	3	3	3	3	3	3	2	3	3	3	3	3	3	3	3	3	4	4	4	3	3	3	3	3	3	3	3	3	4	5	5	5	5
1	55	3	3	2	40	3	2	1	4	4	4	4	3	1	4	4	1	4	4	4	3	4	1	4	4	1	4	3	3	3	5	5	5	5	5	5	5	5	5	5	5	5	5	5	3	3	3	3	3
2	42	3	1	3	45	2	2	1	4	3	3	3	2	1	3	3	3	3	3	3	3	3	3	3	3	1	1	2	2	3	1	3	1	2	1	1	4	2	1	1	2	1	1	1	2	1	1	1	1
1	50	4	1	3	40	1	2	2	3	3	3	3	4	2	3	3	3	3	3	3	3	4	4	4	4	2	2	3	1	3	3	4	2	1	3	3	3	3	3	3	2	3	3	2	3	3	3	2	2
2	26	5	2	1	40	2	2	2	5	4	5	5	2	5	2	4	1	4	3	3	3	2	1	4	4	1	5	5	5	4	5	3	5	2	1	3	1	5	4	2	4	2	2	3	5	5	1	2	1
2	25	4	3	1	50	3	2	2	5	5	5	5	5	5	5	5	5	4	4	5	5	5	5	4	4	3	5	5	5	5	5	5	1	5	5	1	1	1	3	3	2	3	3	1	1	3	1	2	1
[truncated: 15 more columns]
